# Supplementary material for: Organic Zinc and Selenium Supplementation of Late Lactation Dairy Cows: Effects on Milk and Serum Minerals Bioavailability, Animal Health and Milk Quality
Source: Animals (Basel). 2025 Feb 10;15(4):499. doi: 10.3390/ani15040499 (PMC11852322; doi:10.3390/ani15040499)
Supplement: Supplementary file 1 [file animals-15-00499-s001.zip]

Archive with 1 entries (1 files):
- animals-3433222-supplementary.pdf
